# Supplementary material for: Equine Cervical Pain and Dysfunction: Pathology, Diagnosis and Treatment
Source: Animals (Basel). 2021 Feb 6;11(2):422. doi: 10.3390/ani11020422 (PMC7915466; doi:10.3390/ani11020422)
Supplement: Supplementary file 1 [file animals-11-00422-s001.zip]

Archive with 1 entries (1 files):
- animals-1038520-SI.m4v
